# Supplementary material for: Adhesion and Stiffness of Detached Breast Cancer Cells In Vitro: Co-Treatment with Metformin and 2-Deoxy-d-glucose Induces Changes Related to Increased Metastatic Potential
Source: Biology (Basel). 2021 Sep 4;10(9):873. doi: 10.3390/biology10090873 (PMC8465291; doi:10.3390/biology10090873)
Supplement: Supplementary file 1 [file biology-10-00873-s001.zip]

Archive with 3 entries (3 files):
- FigureS1.tif
- FigureS2.tif
- FigureS3.tif
